# Supplementary material for: Effectiveness of BMP-2 and PDGF-BB Adsorption onto a Collagen/Collagen-Magnesium-Hydroxyapatite Scaffold in Weight-Bearing and Non-Weight-Bearing Osteochondral Defect Bone Repair: In Vitro, Ex Vivo and In Vivo Evaluation
Source: J Funct Biomater. 2023 Feb 16;14(2):111. doi: 10.3390/jfb14020111 (PMC9961206; doi:10.3390/jfb14020111)
Supplement: Supplementary file 1 [file jfb-14-00111-s001.zip]

Archive with 2 entries (2 files):
- open source data of the Figures.xlsx
- Supplementary Material.pdf
